# Supplementary material for: Intensive Lifestyle Intervention for Cardiometabolic Prevention Implemented in Healthcare: Higher Risk Predicts Premature Dropout
Source: Am J Lifestyle Med. 2024 Jun 19;20(1):104–13. doi: 10.1177/15598276241259961 (PMC11562446; doi:10.1177/15598276241259961)
Supplement: Supplemental Material - Intensive Lifestyle Intervention for Cardiometabolic Prevention Implemented in Healthcare: Higher Risk Predicts Premature Dropout [file sj-xlsx-1-ajl-10.1177_15598276241259961.xlsx]

## Sheet: Appendix 1 quartile cutoffs
	Interquartile cutoffs
	Q1/Q2			Q2/Q3			Q3/Q4			mean
	men	women		men	women		men	women		men	women
Age (years)	45	42		52	51		60	60		51.405	50.4434
Weight (kg)	101.3	86		112.2	96.4		128.4	108.2		116.988	98.2564
Waist circumference (cm)	113	102.5		121	110		130	118		122.275	110.477
BMI (kg/m2)	31.9429	31.8359		35.2931	35.3796		39.6099	39.0947		36.3367	35.9486
Fasting glucose (mmol/L)	5.3	5		5.9	5.5		7.1	6.2		6.69068	5.97109
HDL (mmol/l)	0.88	1.07		1.03	1.25		1.22	1.5		1.08243	1.31593
RAND Physical Composite Score (PCS)	41.25	37.5		59.375	54.375		76.25	70.625		58.1039	53.9979
RAND Mental Composite Score (MCS)	48.25	38		69.2917	60.3542		82.5	76.8333		64.3504	57.4325
