# Supplementary material for: Intensive Lifestyle Intervention for Cardiometabolic Prevention Implemented in Healthcare: Higher Risk Predicts Premature Dropout
Source: Am J Lifestyle Med. 2024 Jun 19;20(1):104–13. doi: 10.1177/15598276241259961 (PMC11562446; doi:10.1177/15598276241259961)
Supplement: Supplemental Material - Intensive Lifestyle Intervention for Cardiometabolic Prevention Implemented in Healthcare: Higher Risk Predicts Premature Dropout [file sj-xlsx-2-ajl-10.1177_15598276241259961.xlsx]

## Sheet: App 2 iteration adjusted model 
The LOGISTIC Procedure - Summary of Stepwise Selection: Adjusted Model (Figure 2)
Step	Entered	Removed	DF	Score Chi-Square	Pr > ChiSq
1	Age-quartiles	0	3	51.6502	< 0.0001
2	Physical Composite Score - quartiles	0	3	50.4891	< 0.0001
3	Tobacco use categories	0	3	33.1217	< 0.0001
4	BMI-quartiles	0	3	18.9813	0.0003
5	Sex (Male / Female)	0	1	9.6914	0.0019
6	Mental Composite Score - quartiles	0	3	10.4591	0.0150
7	Setting (Inpatient / Outpatient)	0	1	2.7607	0.0966
8	High Density Lipoprotein - quartiles	0	3	5.2427	0.1549
9	Triglyceride - quartiles	0	3	5.0842	0.1657
10	Fasting glucose - quartiles	0	3	4.5510	0.2078
Note: No (additional) effects met 0.3 significance level for entry into the model.
