# Supplementary material for: Intensive Lifestyle Intervention for Cardiometabolic Prevention Implemented in Healthcare: Higher Risk Predicts Premature Dropout
Source: Am J Lifestyle Med. 2024 Jun 19;20(1):104–13. doi: 10.1177/15598276241259961 (PMC11562446; doi:10.1177/15598276241259961)
Supplement: Supplemental Material - Intensive Lifestyle Intervention for Cardiometabolic Prevention Implemented in Healthcare: Higher Risk Predicts Premature Dropout [file sj-xlsx-3-ajl-10.1177_15598276241259961.xlsx]

## Sheet: App 3 iteration interactions 
The LOGISTIC Procedure - Summary of Stepwise Selection: Interaction models (Figure 4)
Step	Entered	DF	Score Chi-Square	Pr > ChiSq
1	Age-quartiles	3	51.6502	< 0.0001
2	Physical Composite Score - quartiles	3	50.4891	< 0.0001
3	Tobacco use categories	3	33.1217	< 0.0001
4	BMI-quartiles	3	18.9813	0.0003
5	Sex (Male / Female)	1	9.6914	0.0019
6	Mental Composite Score - quartiles	3	10.4591	0.0150
7	Setting (Inpatient / Outpatient)	1	2.7607	0.0966
Steps 1-7 are identical for all 4 interaction models
	…
8	Setting * Sex (interaction)	1	4.1733	0.0411
9	Triglyceride - quartiles	3	5.0758	0.1663
10	High Density Lipoprotein - quartiles	3	4.9146	0.1782
11	Fasting glucose - quartiles	3	4.5829	0.2050
No (additional) effects met 0.3 significance level for entry into the model.
	…
8	Setting * Tobacco use (interaction)	3	8.5422	0.0360
9	High Density Lipoprotein - quartiles	3	4.8478	0.1833
10	Triglyceride - quartiles	3	4.5511	0.2078
11	Fasting glucose - quartiles	3	4.0594	0.2551
No (additional) effects met 0.3 significance level for entry into the model.
	…
8	Setting * Mental Composite Score - quart. (interaction)	1	5.2600	0.1537
9	High Density Lipoprotein - quartiles	3	5.4282	0.1371
10	Fasting glucose - quartiles	3	4.9146	0.1430
11	Triglyceride - quartiles	3	4.4968	0.2126
No (additional) effects met 0.3 significance level for entry into the model.
	…
8	High Density Lipoprotein - quartiles	3	5.2427	0.1549
9	Triglyceride - quartiles	3	5.0842	0.1657
10	Fasting glucose - quartiles	3	4.5510	0.2078
11	Setting * Physical Composite Score - qu. (interaction)	3	3.8567	0.2774
No (additional) effects met 0.3 significance level for entry into the model.
