# Supplementary material for: Intensive Lifestyle Intervention for Cardiometabolic Prevention Implemented in Healthcare: Higher Risk Predicts Premature Dropout
Source: Am J Lifestyle Med. 2024 Jun 19;20(1):104–13. doi: 10.1177/15598276241259961 (PMC11562446; doi:10.1177/15598276241259961)
Supplement: Supplemental Material - Intensive Lifestyle Intervention for Cardiometabolic Prevention Implemented in Healthcare: Higher Risk Predicts Premature Dropout [file sj-xlsx-4-ajl-10.1177_15598276241259961.xlsx]

## Sheet: appendix_tab_4
Appendix table 4: Comparison of participants with complete and incomplete data
Complete data n=2589								Incomplete data n=517
Mean			95% CI			SD	Continuous variables	n=	Mean			95% CI			SD		Pcomplete=incompl
50.9602		50.538	-	51.3824		10.9562	Age (years) *	517	49.8027		48.7913	-	50.8141		11.7062		0.038422
104.087		103.292	-	104.883		20.6391	Weight (kg) **	489	107.185		105.011	-	109.358		24.4631		0.00877839
169.85		169.499	-	170.2		0.0908935	Height (cm)	489	170.366		169.505	-	171.227		0.0968621		0.254273
35.9653		35.7397	-	36.1908		5.85283	BMI (kg/m²) *	487	36.6882		36.0985	-	37.278		6.62357		0.0248351
114.338		113.804	-	114.873		13.8658	Waist circumference (cm)	453	115.18		113.817	-	116.544		14.7653		0.237901
132.35		131.725	-	132.975		16.2153	Systolic blood pressure (mmHg)	468	132.376		130.924	-	133.828		15.9849		0.974357
83.9347		83.5439	-	84.3256		10.1415	Diastolic blood pressure (mmHg)	467	83.9657		83.0376	-	84.8939		10.2072		0.951547
75.624		75.0897	-	76.1583		12.6309	Resting heart rate (beats/min)	391	75.7698		74.5521	-	76.9875		12.247		0.832955
6.22086		6.14077	-	6.30095		2.07819	Fasting glucose (mmol/L)	451	6.16313		5.98742	-	6.33884		1.89875		0.557192
5.31839		5.27494	-	5.36184		1.1275	Cholesterol (mmol/L)	479	5.27574		5.17382	-	5.37767		1.13528		0.447511
1.2424		1.22843	-	1.25637		0.36242	HDL (mmol/L)	473	1.20947		1.17725	-	1.24169		0.356605		0.0686648
3.24382		3.20444	-	3.2832		1.00099	LDL (mmol/L)	453	3.19446		3.10523	-	3.28369		0.966381		0.331969
1.90058		1.85422	-	1.94693		1.20279	Triglycerides (mmol/L)	478	1.92		1.82693	-	2.01307		1.03558		0.713795
							RAND-36 dimensions:
69.517		68.7057	-	70.3284		21.0376	Physical functioning (PF score)	454	67.5477		65.6071	-	69.4884		21.0411		0.06594
52.2071		50.6561	-	53.7581		40.1368	Role functioning Physical (RP score) *	448	47.5446		43.8414	-	51.2479		39.8838		0.0231951
54.2024		53.1936	-	55.2112		26.1772	Bodily pain (BP score) *	451	50.9701		48.5869	-	53.3532		25.7529		0.0153345
47.3161		46.5856	-	48.0466		18.9257	General health (GH score)	449	45.49		43.7193	-	47.2607		19.0919		0.0595834
40.0735		39.2176	-	40.9294		22.1885	Vitality (VT score) **	448	37.1354		35.0644	-	39.2065		22.3051		0.00977353
69.714		68.6665	-	70.7614		27.1697	Social functioning (SF score)	451	68.9302		66.3295	-	71.5309		28.1036		0.57386
63.851		62.2589	-	65.4432		41.153	Role functioning Emotional (RE score) *	445	59.588		55.6826	-	63.4934		41.9191		0.0443186
67.0919		66.3036	-	67.8802		20.4277	Mental health (MH score) *	449	64.5011		62.4641	-	66.5382		21.9635		0.0201217
							RAND-36 Composite Scores:
55.8062		54.9992	-	56.6131		20.9394	Physical Composite Score (PF,RP,BP,GH) **	453	52.9448		51.0218	-	54.8678		20.8263		0.00728573
60.1452		59.2627	-	61.0276		22.8978	Mental Composite Score (VT,SF, RE, MH) *	450	57.5525		55.3747	-	59.7303		23.5074		0.0273063
Percentage (%)							Categorical variables	n=	Percentage (%)								Pcomplete=incompl
67/33							Gender: female/male	517	64/36								0.27452
21/79							Diabetes (DM): yes/no	378	25/75								0.158728
38/22/40							DM-Heredity: no/second-/first-degree relative	191	36/26/39								0.868936
76/15/7/2							No tobacco / snuff / smoking / both snuff and smoking	208	71/14/12/2								0.0451864
17/83							Snuff: yes/no	207	17/83								0.96099
9/91							Smoking: yes/no *	208	14/86								0.0139364
19 (17/22)							Dropout: Total (Inpatient-/Outpatient-setting) ***	517	29 (21/43)								3.77192e-07
63/37							Inpatient / Outpatient	517	65/35								0.305769
							Boldface indicates statistical significance (*p<0.05, ** p<0.01, ***p<0.001)
				BMI			Body mass index
				BP			Bodily pain
				DM			Diabetes mellitus
				GH			General health
				HDL			High density lipoprotein
				LDL			Low density lipoprotein
				PF			Physical functioning
				RE			Role functioning emotional
				RP			Role functioning physical
				VT			Vitalty
